# Supplementary material for: Interannual Regime Shifts and Driver Thresholds of Terrestrial Ecosystem Vulnerability in Northwestern Sichuan of China Based on an XGBoost-SHAP Model
Source: Biology (Basel). 2026 Feb 9;15(4):303. doi: 10.3390/biology15040303 (PMC12938296; doi:10.3390/biology15040303)
Supplement: Supplementary file 1 [file biology-15-00303-s001.zip]

Archive with 1 entries (1 files):
- biology-4115006-supplementary.pdf
